# Supplementary material for: Bcl-xL Reduces Chinese Giant Salamander Iridovirus-Induced Mitochondrial Apoptosis by Interacting with Bak and Inhibiting the p53 Pathway
Source: Viruses. 2021 Nov 4;13(11):2224. doi: 10.3390/v13112224 (PMC8622046; doi:10.3390/v13112224)
Supplement: Supplementary file 1 [file viruses-13-02224-s001.zip]

Archive with 1 entries (1 files):
- viruses-1447697-supplementary.pdf
